# Supplementary material for: Pictorial key for females of Decevania Huben (Hymenoptera, Evaniidae) and description of a new species
Source: Zookeys. 2011 Jul 7;(116):59–84. doi: 10.3897/zookeys.116.1473 (PMC3192412; doi:10.3897/zookeys.116.1473)
Supplement: XML Treatment for Decevania feitosai [file zookeys.116.1473-treatment1.xml]

<!DOCTYPE tp:taxon-treatment
  PUBLIC "-//TaxonX//DTD Taxonomic Treatment Publishing DTD v0 20100105//EN" "tax-treatment-NSO.dtd">
<tp:taxon-treatment xmlns:tp="http://www.plazi.org/taxpub"><tp:treatment-meta><mixed-citation publication-type="journal"><person-group><name><surname>Kawada</surname><given-names>Ricardo</given-names></name></person-group><article-title>Pictorial key for females of <italic>Decevania</italic> Huben (Hymenoptera, Evaniidae) and description of a new species</article-title><source>Zookeys</source><day>7</day><month>7</month><year>2011</year><volume>2011</volume><issue>116</issue><fpage>59</fpage><lpage>84</lpage><pub-id pub-id-type="doi">10.3897/zookeys.116.1473</pub-id></mixed-citation></tp:treatment-meta><tp:nomenclature><tp:taxon-name>
                        <tp:taxon-name-part taxon-name-part-type="genus">Decevania</tp:taxon-name-part>
                        <tp:taxon-name-part taxon-name-part-type="species">feitosai</tp:taxon-name-part>
                    <object-id xmlns:xlink="http://www.w3.org/1999/xlink" xlink:type="simple">urn:lsid:zoobank.org:act:C11F980C-6446-4311-B71B-6812939BEC49</object-id>
                    <object-id xmlns:xlink="http://www.w3.org/1999/xlink" xlink:type="simple">http://species-id.net/wiki/Decevania_feitosai</object-id>
                    </tp:taxon-name><tp:taxon-authority>Kawada</tp:taxon-authority><tp:taxon-status xmlns:xlink="http://www.w3.org/1999/xlink" xlink:type="simple">sp. n.</tp:taxon-status><xref ref-type="fig" rid="F5">Fig. 1</xref><xref ref-type="fig" rid="F6"/><xref ref-type="fig" rid="F7"/><xref ref-type="fig" rid="F8"/><xref ref-type="fig" rid="F9"/><xref ref-type="fig" rid="F10"/><xref ref-type="fig" rid="F11">12</xref></tp:nomenclature><tp:treatment-sec sec-type="Description"><title>Description.</title><p>Female body length: 1.6 mm (head to propodeum). Head color: black. Mesosoma color: black. Legs color: fore leg: trochanter, trochantellus, tibia, tarsus light-castaneous; femur dark-castaneous. Wings: fore and hind wing hyaline. Metasoma: petiole light-castaneous; tergites: dark-castaneous.</p><p><italic>Head</italic> (<xref ref-type="fig" rid="F5">Fig. 1</xref>-<xref ref-type="fig" rid="F6">2</xref>, <xref ref-type="fig" rid="F7">5</xref>-<xref ref-type="fig" rid="F8">7</xref>, <xref ref-type="fig" rid="F9">9</xref>). Head: long and stiff setae present evenly distributed; close to mesosoma. Vertex: slightly convex in lateral view; nitid with some small and sparse punctures. Ocelli: equal in size; arranged in obtuse isosceles triangle; anterior ocellus: separated from posterior ocellus by one ocellar diameter; anterior ocellus: not reaching the imaginary line between the anterior margin of posterior ocelli; posterior ocelli: separated by three ocellar diameters. Upper face: nitid with some sparse punctures. Eye: subovoid (lateral view); detached from dorsal profile of head; height of eye: as high as anterior margin of mesopleuron. Circumocular sulcus: absent. Postorbital carina: present; extending from anterior base of mandible to 3/4 the height of eye; strongly sinuous; narrower than postgenal sulcus. Antennal foramen: positioned at the same level as the top of the eye orbit; separated by one antennal foramen diameter; antennal rim: elevated laterally. Scape: long and stiff setae present evenly distributed; as long as F8. Pedicel + flagellomere 1: longer than wide; pedicel: as long as F1; flagellum: evenly and densely setose with some sparse and long setae. Median process of lower face: very weak in lateral view (difficult to see). Orbital band: strong, narrow and straight striae to the ventral margin of antennal foramen. Malar sulcus: present and conspicuous, differs from orbital band striae. Malar space: 0.64 times the height of eye (greater length). Clypeus: projecting medially; apical margin dilated and convex laterally. Mandible: two visible teeth, apical tooth longer and sharper than basal tooth.</p><p><italic>Mesosoma</italic> (<xref ref-type="fig" rid="F5">Fig. 1</xref>-<xref ref-type="fig" rid="F6">2</xref>, <xref ref-type="fig" rid="F9">9</xref>, <xref ref-type="fig" rid="F10">11</xref>-<xref ref-type="fig" rid="F11">12</xref>). Pronotum: long and stiff setae present evenly distributed. Pronotal neck: obscured. Dorsal pronotal area: concealed medially. Dorsolateral area of pronotum: expanded posteriorly into a lobe. Pronotal suprahumeral sulcus: scrobiculate, with a large fovea anterior to the lobe. Transverse pronotal carina: acuminate and extending along the anterior margin of pronotum. Mesothoracic spiracular incision: strongly curved and almost closed into an orifice. Lateral and dorsolateral pronotal area: not clearly separated by a carina (inconspicuous). Lateral pronotal area: narrow, same width between the upper eye orbit and occipital carina (widest point); vertical and covered by a row of fovea (transverse pronotal sulcus). Mesonotum: slightly raised (lateral view: compared with propodeum). Mesoscutum: 2.0 times wider than long; nitid with a few, sparse and regular foveae. Anterior mesoscutal sulcus: present as continuous furrow. Notaulus: present as continuous furrow, slightly curved towards the middle and not reaching the posterior margin. Median lobe of mesoscutum: slightly curved anteriorly (lat<!--PageBreak-->eral view: difficult to see). Parascutal carina: present at posterior half; sulcus: following the parascutal carina and opening posteriorly. Parapsidal line: conspicuous suture, same length of parascutal carina and reaching the posterior margin of mesoscutum. Transscutal articulation: open in the middle and closing to lateral, near the parapsidal line. Mesoscutellum: long and stiff setae present, evenly distributed laterally; <!--PageBreak-->nitid in the middle with closed fovea laterally; bulging posteromedially; with a delicate median convexity on the posterior margin, but without overlap on metanotum. Scutoscutellar sulcus: not reaching the transscutal articulation, covered by a large and subcircular fovea. Metanotum: dorsolateral area covered by moderate (cuticle visible) layer of setae. Metanotum and metascutellum: form a continuous structure. Metascutellum: as a flat and nitid structure. Epicnemial carina: without median process (continuous shape). Prespecular sulcus: composed of one fovea. Anterior mesopleural area: covered by a row of rectangular impressions to femoral groove. Speculum: slightly dilated just above the middle of femoral groove. Mesepimeral sulcus: present as a row of irregular and subcircular foveae from posterodorsal mesepimeral area to mesocoxal foramen. Posterodorsal mesepimeral area: scrobiculate (narrow and shallow). Posterior mesepimeral area: curve and elongated posteriorly (closer to metacoxal foramen). Femoral groove: weakly concave; unsculptured medially. Mesopleural pit: absent. Ventral mesopleural area: covered by a subcircular and adjacent fovea; long and stiff setae present evenly distributed. Mesosternum: higher compared to metasternum; mesosternum foveate (irregular) with an open area (punctate) laterally. Mesodiscrimen: present as a flat and inconspicuous sulcus. Mesocoxa: distant 2.5 times (width of mesocoxa) from procoxa; adjacent to metacoxa. Meso- and metacoxa: without a pair of processes between coxae. Metapleuron (metapleural arm to metacoxal foramen): at least 3 times longer than wide. Metapleural carina: straight and parallel with concave lower metapleural area. Upper metapleural area: covered by a row of rectangular foveae. Lower metapleural area: lower region covered by an irregular polygonal fovea; long and stiff setae present, evenly distributed. Metapleural pit: present. Anterior area of metapleural pit: acute isosceles triangle shaped and covered by an irregular fovea. Metapleural epicoxal sulcus: present as a row of large and subrectangular foveae. Metanotum and propodeum: form a continuous structure. Propodeum: irregular foveae (dorsal) to regularly areolate (lateral). Dorsal propodeal area: long and stiff setae present, evenly distributed. Lateral propodeal carina: absent. Lateral propodeal area (upper region): long and stiff setae present evenly distributed. Adpetiolar strip: longer than wide. Nucha: slightly elevated (lateral view). Upper region of propodeal declivity (ventral to nucha): projection present and longer than base. Middle area of propodeal declivity: with long and stiff setae present evenly distributed. Posterior edge of metapectal-complex: curved (lateral view).</p><p><italic>Legs</italic> (<xref ref-type="fig" rid="F7">Fig. 4</xref>, <xref ref-type="fig" rid="F10">10</xref>). Protibial spur: apex of calcar longer than apex of velum. Hind leg: long and stiff setae present evenly distributed (longer than outer spur); nitid with sparse punctures (trochanter, trochantellus, femur and tibia). Trochanter: 3.6 times longer (longer point) than wide (widest point). Hind femur: dorsal and ventral margin slightly dilated medially. Hind tibia: longer than hind femur; apical incision of hind tibia: sinuous. Tibial spurs: slightly sinuous; inner tibial spur: extending past the mid length of basitarsus; outer tibial spur: 1.8 times the length of hind basitarsus. Tarsus: minute striae (interspace) and more closer punctures; projections: conspicuous in tarsus 1–3; basitarsus: as long as tarsus 2–4 combined; basitarsus projection: longer than<!--PageBreak--> apex of basitarsus (widest point). Tarsal claw: hook-shaped, medially with a minute ventral spine.</p><p><italic>Wings</italic> (<xref ref-type="fig" rid="F9">Fig. 8</xref>). Apex of fore wing: bordered by long setae. Costal cell: the same length as head + mesosoma combined (dorsal view). Stigmal vein: as wide as costal <!--PageBreak-->cell. 1R1 vein: as long as stigmal vein, with slightly dilated apex. M+CU, 1CU and 2CU veins combined: extending past the propodeal declivity. 1CUb and 2CU vein: combined to form an angulated angle (45 degrees). 2CU vein: present with a slight dilatation distally. Hind wing: three hook-shaped hamuli of equal size; fusiform and three times longer than wide. Jugal lobe: present, slender and extending past the propodeal spiracle.</p><p><italic>Metasoma</italic> (<xref ref-type="fig" rid="F10">Fig. 11</xref>). Petiole: shorter than propodeal declivity; 6–7 times longer than wide; slightly curved distally. Transverse carina on petiole: as a narrow and acuminate rim. Dorsal petiolar area: nitid. Lateral petiolar area: some sparse and elongated punctures; long and stiff setae present, evenly distributed. Ventral petiolar area: fine and delicate longitudinal carina. Metasoma: subovoid (lateral view) with ovipositor concealed; without setae except T6–7 on posterior edge. Tergite 1: longer than petiole.</p><fig id="F5" position="float" orientation="portrait"><label>Figure 1.</label><caption><p><italic><tp:taxon-name>Decevania feitosai</tp:taxon-name></italic> sp. n. Holotype, female. Head and mesosoma in lateral view. For terminology see the list in Material and methods. Scale in the figure.</p></caption><graphic xmlns:xlink="http://www.w3.org/1999/xlink" xlink:href="ZooKeys-116-059-g005.jpg" position="float" orientation="portrait" xlink:type="simple"/></fig><fig id="F6" position="float" orientation="portrait"><label>Figure 2.</label><caption><p><italic><tp:taxon-name>Decevania feitosai</tp:taxon-name></italic> sp. n. Holotype, female. Head and mesosoma in dorsal view. For terminology see the list in Material and methods. Scale in the figure.</p></caption><graphic xmlns:xlink="http://www.w3.org/1999/xlink" xlink:href="ZooKeys-116-059-g006.jpg" position="float" orientation="portrait" xlink:type="simple"/></fig><fig id="F7" position="float" orientation="portrait"><label>Figures 3–5.</label><caption><p><italic><tp:taxon-name>Decevania feitosai</tp:taxon-name></italic> sp. n. Holotype, female. <bold>3</bold> right antenna in dorsal view <bold>4</bold> hind legs in lateral view <bold>5</bold> head in dorsal view. For terminology see the list in Material and methods. Scale in the figures.</p></caption><graphic xmlns:xlink="http://www.w3.org/1999/xlink" xlink:href="ZooKeys-116-059-g007.jpg" position="float" orientation="portrait" xlink:type="simple"/></fig><fig id="F8" position="float" orientation="portrait"><label>Figures 6–7.</label><caption><p><italic><tp:taxon-name>Decevania feitosai</tp:taxon-name></italic> sp. n. Holotype, female. <bold>6</bold> head in lateral view <bold>7</bold> head in frontal view. For terminology see the list in Material and methods. Scale in the figures.</p></caption><graphic xmlns:xlink="http://www.w3.org/1999/xlink" xlink:href="ZooKeys-116-059-g008.jpg" position="float" orientation="portrait" xlink:type="simple"/></fig><fig id="F9" position="float" orientation="portrait"><label>Figures 8–9.</label><caption><p><italic><tp:taxon-name>Decevania feitosai</tp:taxon-name></italic> sp. n. Holotype, female. <bold>8</bold> left fore wing <bold>9</bold> head and mesosoma in ventral view. For terminology see the list in Material and methods. Scale in the figures.</p></caption><graphic xmlns:xlink="http://www.w3.org/1999/xlink" xlink:href="ZooKeys-116-059-g009.jpg" position="float" orientation="portrait" xlink:type="simple"/></fig><fig id="F10" position="float" orientation="portrait"><label>Figures 10–11.</label><caption><p><italic><tp:taxon-name>Decevania feitosai</tp:taxon-name></italic> sp. n. Holotype, female. <bold>10</bold> fore and mid leg in frontal view <bold>11</bold> metasoma in laterodorsal view. For terminology see the list in Material and methods. Scale in the figures.</p></caption><graphic xmlns:xlink="http://www.w3.org/1999/xlink" xlink:href="ZooKeys-116-059-g010.jpg" position="float" orientation="portrait" xlink:type="simple"/></fig><fig id="F11" position="float" orientation="portrait"><label>Figure 12.</label><caption><p><italic><tp:taxon-name>Decevania feitosai</tp:taxon-name></italic> sp. n. Holotype, female. <bold>10</bold> habitus in lateral view. Scale in the figure.</p></caption><graphic xmlns:xlink="http://www.w3.org/1999/xlink" xlink:href="ZooKeys-116-059-g011.jpg" position="float" orientation="portrait" xlink:type="simple"/></fig></tp:treatment-sec><tp:treatment-sec sec-type="Diagnosis"><title>Diagnosis.</title><p>Eye: 1.8–2.0 times higher than wide. Postorbital carina: present and complete; conspicuously outlined; detached from the margin of lower eye orbit; sinuous (see malar space); reaching the top of eye orbit (some foveae may also be present and are part of carina). Antennal foramen: inserted at the same level as the top of eye orbit; antennal rim: conspicuously elevated laterally (head lateral view). Median lobe of mesoscutum: slightly curved or flat (lateral view). Notaulus: present as continuous furrow. Metanotum: not concealed by mesoscutellum (dorsal view). Sculpture of hind femur: unsculptured (nitid, autapomorphy for <italic><tp:taxon-name>Decevania feitosai</tp:taxon-name></italic> sp. n.). Posterior edge of metapectal complex: curved (lateral view). Dorsal area of propodeal declivity (ventral to nucha): projection present and longer than base. Petiole: longer than or as long as dorsal margin of tergite 1. 1R1 vein: present and elongate.</p></tp:treatment-sec><tp:treatment-sec sec-type="Etymology"><title>Etymology.</title><p>The specific epithet is a patronymic honoring Rodrigo M. Feitosa, colleague and researcher of <tp:taxon-name>Formicidae</tp:taxon-name> from MZSP.</p></tp:treatment-sec><tp:treatment-sec sec-type="Distribution"><title>Link to distribution map.</title><p>Decevania Distribution<ext-link xmlns:xlink="http://www.w3.org/1999/xlink" ext-link-type="uri" xlink:href="http://purl.oclc.org/NET/hymontology/proof" xlink:type="simple">16</ext-link>.</p></tp:treatment-sec><tp:treatment-sec sec-type="Material examined"><title>Material examined.</title><p>Holotype. Female. <bold>COLOMBIA:</bold> Risaralda, SFF Otún Quimbaya, El Molinillo, <named-content xmlns:xlink="http://www.w3.org/1999/xlink" content-type="dwc:verbatimCoordinates" xlink:type="simple">4°43'N, 75°34'W</named-content> , 2220 m, Malaise, 17.ii–04.iii.2003, G. López leg., M.3696 (IAVH). Paratypes. 3 females. <bold>COLOMBIA:</bold> Magdalena, PNN Sierra Nevada de Santa Marta, San Lorenzo, <named-content xmlns:xlink="http://www.w3.org/1999/xlink" content-type="dwc:verbatimCoordinates" xlink:type="simple">10°48'N, 73°39'W</named-content> , 2200 m, Malaise, 09–24.vi.2000, J. Cantillo leg. M. 205 (IAVH 65814); 09–24.vi.2000, J. Cantillo leg. M. 205 (IAVH 65815); 24–30.vi.2000, J. Cantillo leg. M. 211 (IAVH 65816). 4 females. Risaralda, SFF Otún Quimbaya, El Molinillo, <named-content xmlns:xlink="http://www.w3.org/1999/xlink" content-type="dwc:verbatimCoordinates" xlink:type="simple">4°43'N, 75°34'W</named-content> , 2220 m, 03–17.xii.2002, Malaise, G. Walker leg., M. 2972 (IAVH 65827); <named-content xmlns:xlink="http://www.w3.org/1999/xlink" content-type="dwc:verbatimCoordinates" xlink:type="simple">4°43'N, 75°34'W</named-content> , 2220 m, 17.xii.2002–03.i.2003, Malaise, G. Walker leg., M. 2971 (IAVH 65828). Cuchilla Camino, <named-content xmlns:xlink="http://www.w3.org/1999/xlink" content-type="dwc:verbatimCoordinates" xlink:type="simple">4°43'N, 75°35'W</named-content> , 2050 m, 04–17.ii.2003, Malaise, G. López leg., M. 3680 (IAVH). Cuchilla Camino, <named-content xmlns:xlink="http://www.w3.org/1999/xlink" content-type="dwc:verbatimCoordinates" xlink:type="simple">4°44'N, 75°35'W</named-content> , 1960 m, 04–21.iii.2003, Malaise, G. López leg., M. 3669 (IAVH 65826).<!--PageBreak--><!--PageBreak--><!--PageBreak--><!--PageBreak--><!--PageBreak--><!--PageBreak--></p></tp:treatment-sec></tp:taxon-treatment>
